# Supplementary material for: Clinical Characteristics and Genetic Variants of a Large Cohort of Patients with Retinitis Pigmentosa Using Multimodal Imaging and Next Generation Sequencing
Source: Int J Mol Sci. 2023 Jun 30;24(13):10895. doi: 10.3390/ijms241310895 (PMC10341662; doi:10.3390/ijms241310895)
Supplement: Supplementary file 1 [file ijms-24-10895-s001.zip]

Archive with 1 entries (1 files):
- ijms-2370890-supplementary.pdf
